# Supplementary material for: Coupled In Silico Toxicology Models Reveal Equivalent Ecological Risks from BPA and Its Alternatives in Chinese Surface Waters
Source: Toxics. 2025 Aug 9;13(8):671. doi: 10.3390/toxics13080671 (PMC12390238; doi:10.3390/toxics13080671)
Supplement: Supplementary file 1 [file toxics-13-00671-s001.zip]

Archive with 1 entries (1 files):
- toxics-3760605-supplementary.pdf
